# Supplementary material for: Examining Differences in Fear Learning in Patients With Obsessive-Compulsive Disorder With Pupillometry, Startle Electromyography and Skin Conductance Responses
Source: Front Psychiatry. 2021 Oct 1;12:730742. doi: 10.3389/fpsyt.2021.730742 (PMC8517251; doi:10.3389/fpsyt.2021.730742)
Supplement: Supplementary file 1 [file Data_Sheet_1.ZIP]

Archive with 2 entries (2 files):
- supplementary tables S1 - S26.html
- supplementary tables S27 - S41.html
